# Supplementary material for: Increased mitochondrial calcium levels associated with neuronal death in a mouse model of Alzheimer’s disease
Source: Nat Commun. 2020 May 1;11:2146. doi: 10.1038/s41467-020-16074-2 (PMC7195480; doi:10.1038/s41467-020-16074-2)
Supplement: Supplementary file 6 — Source Data [file 41467_2020_16074_MOESM6_ESM.xlsx]

## Sheet: Figure 1
	Fig 1E	KCl
	Time (sec)	cell 1	cell 2	cell 3	cell 4	cell 5	cell 6	cell 7	cell 8	cell 9	cell 10	cell 11	cell 12	cell 13	cell 14	cell 15	cell 16	cell 17	cell 18	cell 19	cell 20	cell 21
	0	0.76016	0.80547	0.79085	0.73683	0.77726	0.7951	0.80189	0.76461	0.80858	0.83747	0.85784	0.87859	0.73623	0.81673	0.80627	0.79417	0.87594	0.80928	0.86883	0.78338	0.81081
	5	0.76765	0.79629	0.78823	0.74256	0.75174	0.77524	0.77936	0.75591	0.7729	0.81501	0.81048	0.84547	0.71465	0.76557	0.77413	0.7839	0.86434	0.78809	0.88822	0.78384	0.78948
	10	0.76395	0.79004	0.78854	0.74409	0.74502	0.75638	0.76537	0.75708	0.77438	0.79978	0.79862	0.83861	0.71348	0.75533	0.75789	0.77675	0.84477	0.77672	0.87663	0.77614	0.77731
	15	0.76628	0.77718	0.78995	0.74805	0.73317	0.74063	0.74899	0.75589	0.76441	0.7924	0.78999	0.8308	0.71306	0.73737	0.75305	0.77211	0.83554	0.84891	0.8821	0.78249	0.76609
	20	0.75894	0.82742	0.90138	0.81278	0.78275	0.9149	0.8462	0.91914	0.91947	0.79175	0.78423	0.82588	0.70789	0.72867	0.74618	0.75653	0.84019	1.05646	1.06326	0.78497	0.76677
	25	0.87401	1.02848	1.13463	1.01879	1.0157	1.12259	0.99036	1.10735	1.16598	0.99998	0.90148	1.00072	0.91201	0.86129	0.94978	0.87636	0.98607	1.24311	1.24045	0.95532	0.91012
	30	1.02062	1.19584	1.35513	1.21976	1.22957	1.32241	1.12983	1.2929	1.40042	1.22705	1.02399	1.18535	1.10701	1.09961	1.1476	1.09494	1.15132	1.44711	1.44188	1.13731	1.06499
	35	1.16786	1.38627	1.56185	1.43632	1.47773	1.53873	1.28447	1.46867	1.63163	1.45019	1.18324	1.39427	1.30882	1.33028	1.36452	1.29699	1.30139	1.68519	1.64913	1.33285	1.24831
	40	1.33932	1.58402	1.78055	1.6633	1.71489	1.77674	1.43165	1.65275	1.85349	1.67056	1.30727	1.57067	1.52831	1.51968	1.58522	1.49624	1.46095	1.80642	1.84112	1.51582	1.4312
	45	1.51104	1.73245	1.89825	1.80274	1.90702	1.81659	1.48245	1.66515	1.91713	1.88106	1.44175	1.7822	1.75982	1.74449	1.81795	1.71344	1.61415	1.80193	1.90368	1.69708	1.59611
	50	1.55197	1.74423	1.87827	1.81312	1.93618	1.80232	1.48626	1.67135	1.90488	1.91847	1.47859	1.82578	1.77996	1.81008	1.84324	1.85195	1.63849	1.8481	1.96736	1.7091	1.63835
	55	1.56492	1.79898	1.88629	1.80062	1.96859	1.79852	1.49739	1.67663	1.90172	1.92798	1.50308	1.85267	1.80722	1.80518	1.84441	1.81256	1.64198	1.8352	1.97551	1.73353	1.64605
	60	1.58349	1.80993	1.91121	1.77561	1.96898	1.81268	1.492	1.68309	1.8931	1.93552	1.50062	1.87787	1.82578	1.79282	1.91614	1.85439	1.6395	1.83177	1.97606	1.71191	1.64989
	65	1.5851	1.82627	1.91933	1.76259	1.98965	1.7887	1.5235	1.69883	1.89776	1.963	1.49909	1.90649	1.81665	1.8363	1.9167	1.87351	1.65201	1.85812	1.97675	1.72682	1.64132
	70	1.5955	1.84381	1.93161	1.77148	2.02936	1.77414	1.54198	1.70307	1.91606	1.97218	1.50674	1.90243	1.81046	1.82523	1.91797	1.92284	1.66079	1.86474	1.96225	1.71879	1.66134
	75	1.60409	1.83428	1.96558	1.74952	2.03204	1.80551	1.557	1.70688	1.93393	1.9715	1.51164	1.91542	1.81033	1.84708	1.92354	1.87765	1.66366	1.86787	1.90452	1.74712	1.65513
	80	1.6406	1.83732	1.97706	1.77384	2.06065	1.81038	1.58231	1.71032	1.94127	1.99327	1.50358	1.92591	1.7986	1.84948	1.99609	1.94763	1.67167	1.88567	1.90098	1.74541	1.68138
	85	1.66937	1.86404	1.97004	1.81148	2.06111	1.79696	1.61333	1.72688	1.94703	2.01545	1.51152	1.93363	1.77104	1.8811	1.97724	1.95464	1.69743	1.86518	1.88411	1.78942	1.68021
	90	1.66461	1.8753	1.97719	1.8051	2.05839	1.78414	1.61861	1.7146	1.98636	1.99139	1.53981	1.94739	1.76707	1.87785	1.97704	1.96859	1.72797	1.88019	1.8663	1.7805	1.69999
	95	1.68158	1.8709	1.9437	1.81525	2.04244	1.79127	1.60483	1.73884	1.9693	2.00501	1.55208	1.95766	1.78099	1.89745	1.96946	1.95735	1.72901	1.87118	1.83812	1.78948	1.72382
	100	1.69723	1.8696	1.93128	1.82655	2.04151	1.75858	1.60053	1.73596	1.97223	1.97854	1.54694	1.91702	1.77539	1.89486	1.97876	1.98763	1.74172	1.8455	1.82914	1.78204	1.73415
	105	1.67336	1.85606	1.90948	1.80704	2.0611	1.78856	1.58242	1.72816	1.97903	1.97295	1.54923	1.91804	1.78738	1.8767	2.00616	2.01616	1.7614	1.85813	1.8591	1.77082	1.73156
	110	1.65473	1.84563	1.93154	1.76697	2.05337	1.77308	1.57343	1.72523	1.95965	1.95418	1.53276	1.89104	1.81153	1.87224	1.99693	2.00823	1.75812	1.86543	1.83772	1.74845	1.75676
	115	1.66401	1.82415	1.91874	1.76971	2.04324	1.78198	1.56553	1.71863	1.92072	1.97565	1.52405	1.9071	1.79491	1.86737	2.02663	2.04759	1.74461	1.84332	1.87427	1.74733	1.76575
	120	1.64557	1.83258	1.94222	1.73575	2.03806	1.79087	1.55974	1.70847	1.93682	1.9749	1.5022	1.92205	1.76357	1.87966	2.0219	2.07533	1.76401	1.86205	1.84032	1.75308	1.75378
	125	1.62332	1.83659	1.92547	1.72983	2.01902	1.80422	1.53583	1.71281	1.91175	1.97336	1.48607	1.94739	1.75574	1.89743	2.02258	2.12142	1.76309	1.85265	1.84623	1.74741	1.76261
	130	1.60292	1.8238	1.91837	1.74715	1.97986	1.80069	1.53713	1.72327	1.89197	1.96437	1.475	1.94124	1.76111	1.90687	1.98943	2.15203	1.76282	1.84569	1.79284	1.73827	1.77668
	135	1.60785	1.82008	1.88945	1.74864	1.99301	1.79763	1.53489	1.70025	1.89491	1.93488	1.47044	1.91905	1.72099	1.90266	1.9819	2.159	1.77685	1.82633	1.80543	1.727	1.74247
	140	1.59158	1.82977	1.87737	1.72512	2.01956	1.78833	1.51955	1.69607	1.89906	1.88151	1.45942	1.90204	1.72879	1.90259	1.93314	2.17221	1.7755	1.80211	1.76811	1.70948	1.72899
	145	1.57692	1.79544	1.84832	1.71097	2.03596	1.77056	1.5119	1.69657	1.87828	1.88042	1.46092	1.87609	1.69668	1.88347	1.97187	2.17456	1.76764	1.77559	1.77324	1.70343	1.71473
	150	1.57703	1.78303	1.85921	1.71615	2.05438	1.76984	1.52453	1.67633	1.86325	1.86821	1.45955	1.86869	1.67253	1.88209	1.98828	2.14142	1.74817	1.76624	1.76456	1.69803	1.70076
	155	1.58102	1.78053	1.86663	1.67977	2.03972	1.74962	1.50026	1.63947	1.83705	1.83293	1.45939	1.85079	1.64315	1.86909	1.98292	2.10561	1.74032	1.72788	1.77423	1.68683	1.67881
	160	1.55877	1.76564	1.85327	1.66586	2.0343	1.73813	1.46928	1.63561	1.83811	1.82562	1.45871	1.85107	1.6465	1.85397	1.96175	2.07814	1.70864	1.70953	1.74522	1.66966	1.69228
	165	1.55075	1.73052	1.88173	1.65298	2.00829	1.73717	1.44368	1.61083	1.80907	1.8373	1.46029	1.81238	1.63025	1.86627	2.01497	2.04853	1.67765	1.68629	1.73371	1.6602	1.68486
	170	1.54818	1.70651	1.88499	1.63919	1.96884	1.72336	1.45901	1.56307	1.78745	1.79388	1.46159	1.81337	1.65622	1.87744	1.9795	2.0056	1.65093	1.69177	1.72411	1.62735	1.67659
	175	1.54266	1.70636	1.87416	1.60354	1.94711	1.72524	1.44905	1.54166	1.76404	1.7458	1.46657	1.77723	1.65421	1.85597	1.95902	1.99306	1.62966	1.65951	1.70229	1.59894	1.64789
	180	1.54442	1.68998	1.84654	1.58719	1.94323	1.70143	1.44267	1.52801	1.75172	1.71322	1.45389	1.76503	1.64199	1.8568	1.93422	1.93467	1.59658	1.62743	1.68764	1.59713	1.66179
	185	1.55505	1.67355	1.84901	1.58503	1.90554	1.67926	1.44299	1.51577	1.73006	1.70729	1.44036	1.73825	1.65203	1.8148	1.93787	1.89454	1.58236	1.61935	1.69443	1.60376	1.66115
	190	1.55105	1.67285	1.79458	1.56081	1.89076	1.66909	1.44609	1.52706	1.72302	1.66268	1.42351	1.74314	1.64654	1.7841	1.89619	1.82888	1.58294	1.62241	1.70399	1.59123	1.64864
	195	1.52265	1.66084	1.77215	1.55497	1.87019	1.65357	1.43616	1.52984	1.71914	1.65147	1.41481	1.70795	1.62017	1.74871	1.90153	1.79267	1.57184	1.59955	1.69792	1.58973	1.63615
	200	1.50849	1.62984	1.73742	1.54083	1.85113	1.60468	1.41203	1.52047	1.72431	1.66048	1.40765	1.69296	1.61012	1.73975	1.87066	1.72061	1.5824	1.57519	1.70386	1.58068	1.66378
	205	1.48298	1.61041	1.7492	1.53002	1.82531	1.58915	1.41913	1.52957	1.71098	1.67152	1.41518	1.68248	1.60145	1.70835	1.84754	1.67254	1.57496	1.56783	1.66793	1.55033	1.629
	210	1.46413	1.58644	1.72206	1.4984	1.82992	1.59852	1.41416	1.53003	1.7008	1.63862	1.42008	1.67462	1.59165	1.73283	1.83996	1.65475	1.56206	1.53677	1.66325	1.52014	1.60973
	215	1.48023	1.57373	1.71741	1.50824	1.80822	1.57111	1.41419	1.52707	1.68472	1.62729	1.42986	1.64184	1.58672	1.71466	1.81475	1.63036	1.53921	1.53252	1.63523	1.48953	1.60221
	220	1.49532	1.59112	1.70905	1.46657	1.79514	1.55721	1.40783	1.49728	1.65666	1.60773	1.42195	1.63199	1.57259	1.73053	1.77189	1.56252	1.50971	1.48239	1.60461	1.48601	1.61036
	225	1.50396	1.58102	1.71529	1.45177	1.78748	1.55488	1.41546	1.5109	1.64016	1.58438	1.41765	1.62821	1.55734	1.72043	1.75048	1.53958	1.48362	1.47294	1.5923	1.46894	1.5536
	230	1.49299	1.56348	1.68565	1.44427	1.78358	1.54377	1.40193	1.49206	1.61105	1.569	1.40549	1.59671	1.5516	1.72905	1.72902	1.5015	1.46642	1.47382	1.60353	1.45689	1.56087
	235	1.47351	1.54659	1.66885	1.42228	1.77381	1.50819	1.38877	1.47049	1.58947	1.56665	1.39236	1.61739	1.5377	1.70528	1.6873	1.46725	1.45325	1.44087	1.58971	1.43965	1.54005
	240	1.4261	1.51471	1.65936	1.40816	1.78507	1.48732	1.36145	1.4788	1.57638	1.57383	1.38233	1.62684	1.53676	1.69698	1.67634	1.44856	1.44816	1.39288	1.60198	1.4255	1.50246
	245	1.40305	1.47762	1.61434	1.33635	1.76881	1.42338	1.34083	1.41811	1.55452	1.55647	1.35257	1.71134	1.54506	1.64587	1.64874	1.44466	1.41698	1.31225	1.5726	1.39532	1.49896

## Sheet: Figure 2
	Fig 2C	YFP/CFP				Fig 2D	Distribution				Fig 2E	Ca2+ Overload				Fig 2F	Somas				Neurites
		Wt	APP/PS1			YFP/CFP Ratio	Wt	APP/PS1				Wt	APP/PS1				Wt	APP/PS1			Wt	APP/PS1
	1	0.654443	0.705			0.03995	2.14852e-05	9.38013e-06			1	2.40543	2.47809			1	0.772388	0.769		1	0.652448	0.701
	2	0.645834	0.736			0.09985	0.000233166	6.73892e-05			2	1.36561	4.16599			2	0.754338	0.812		2	0.640139	0.734
	3	0.6335	0.739			0.15975	0.00120654	0.000354642			3	1.65303	3.97536			3	0.770217	0.792		3	0.628974	0.734
	4	0.623101	0.73			0.21965	0.0036951	0.00136321			4	1.79385	3.76988			4	0.731878	0.797		4	0.621789	0.727
	5	0.615974	0.737			0.27955	0.0086101	0.00405764			5	1.80881	5.58703			5	0.749586	0.836		5	0.614141	0.732
	6	0.432632	0.789163			0.33945	0.0174674	0.00981921			6	0.120742	6.30675			6	0.760248	0.797778		6	0.63709	0.733695
	7	0.635862	0.717471			0.39935	0.0322661	0.020187			7	2.47297	4.92888			7	0.763167	0.851589		7	0.661654	0.801592
	8	0.665375	0.737867			0.45925	0.0540565	0.0357741			8	2.28822	5.64854			8	0.768496	0.786605		8	0.653406	0.774631
	9	0.616656	0.80375			0.51915	0.0824149	0.0569863			9	3.71525	8.43704			9	0.732811	0.867452		9	0.619429	0.823324
	10	0.656659	0.775405			0.57905	0.115672	0.0822729			10	2.54577	4.44921			10	0.688155	0.803471		10	0.603879	0.736389
	11	0.593779	0.83477			0.63895	0.147333	0.109849			11	1.3923	9.78083			11	0.793065	0.85952		11	0.690286	0.810597
	12	0.62178	0.740459			0.69885	0.165633	0.135853			12	1.33084	3.82785			12	0.778998	0.850372		12	0.69454	0.743996
	13	0.605445	0.817605			0.75875	0.158599	0.154922			13	1.34539	8.5436			13	0.787312	0.809872		13	0.697347	0.748542
	14	0.69226	0.744026			0.81865	0.107314	0.149889			14	3.13531	6.71895			14	0.786541	0.873986		14	0.681293	0.828864
	15	0.696555	0.748951			0.87855	0.0519993	0.108413			15	3.24582	6.02074			15	0.788227	0.827453		15	0.729449	0.727244
	16	0.699997	0.836899			0.93845	0.0245873	0.0605495			16	3.84315	9.82385			16	0.782123	0.8246		16	0.72199	0.740543
	17	0.683993	0.731607			0.99835	0.0123912	0.0307877			17	3.94667	5.04023			17	0.802399	0.8498		17	0.737949	0.7567
	18	0.73227	0.75			1.05825	0.00662258	0.0161081			18	2.98639	4.06244			18	0.802521	0.8349		18	0.741717	0.7357
	19	0.728171	0.7635			1.11815	0.0036814	0.00885387			19	2.63396	4.34543			19	0.790736			19	0.697892
	20	0.748365	0.7459			1.17805	0.00218785	0.0050948			20	2.97375	3.66317			20	0.798029			20	0.698434
	21	0.74971	0.764			1.23795	0.00132143	0.00303163			21	2.94155	4.21802			21	0.782462			21	0.718471
	22	0.70516	0.7483			1.29785	0.000831719	0.00193199			22	2.66803	4.37905
	23	0.708455	0.7319			1.35775	0.000542849	0.0012197			23	2.4484	4.24853
	24	0.731001	0.7316			1.41765	0.000371947	0.000831334			24	2.24466	4.71528
	25	0.694729	0.7577			1.47755	0.000251349	0.000531303			25	2.46257	4.39169
	26	0.713536	0.7499			1.53745	0.000173176	0.000350127			26	2.31583	3.55298
	27	0.703674	0.7512			1.59735	0.00012854	0.000237138			27	1.89561	5.0531
	28	0.708367	0.7422			1.65725	8.952e-05	0.000178372			28	2.31119	5.25797
	29	0.704537	0.775			1.71715	6.74108e-05	0.000126449			29	2.20824	5.37082
	30	0.695891	0.7556			1.77705	5.0571e-05	9.00726e-05			30	2.14459	4.84048
	31	0.745701	0.7568			1.83695	3.48819e-05	6.50331e-05			31	2.67957	5.58233
	32	0.747497	0.7179			1.89685	2.61912e-05	4.32832e-05			32	3.00702	6.45883
	33	0.743663	0.7725			1.95675	2.29355e-05	3.64982e-05			33	3.31117	3.84516
	34	0.726285	0.72327			2.01665	1.85635e-05	2.9578e-05			34	3.20508	8.47953
	35	0.705159	0.739496			2.07655	1.52943e-05	1.93537e-05			35	2.07831	12.1935
	36	0.74047	0.705795			2.13645	1.06769e-05	1.34437e-05			36	2.93663	9.4522
	37	0.707714	0.668118			2.19635	8.80522e-06	9.87299e-06			37	2.39441	6.84267
	38	0.694024	0.730248			2.25625	9.17348e-06	9.58544e-06			38	2.64098	11.1929
	39	0.718231	0.791881			2.31615	4.6369e-06	5.62362e-06			39	2.75448	19.0079
	40	0.71174	0.645253			2.37605	3.26641e-06	7.0935e-06			40	1.82793	2.68935
	41	0.706819	0.656873			2.43595	3.67051e-06	4.10269e-06			41	2.45934	2.47962
	42	0.747108	0.590757			2.49585	3.74516e-06	2.56769e-06			42	1.97763	2.24428
	43	0.746568	0.678774			2.55575	1.96722e-06	3.70969e-06			43	2.17759	1.39648
	44	0.698435	0.728774			2.61565	1.6165e-06	2.5167e-06			44	2.21218	3.42514
	45	0.731959	0.712646			2.67555	1.36084e-06	4.55428e-07			45	2.34883	2.46473
	46	0.722501	0.672042			2.73545	9.76825e-07	8.79204e-07			46	1.41944	1.98082
	47	0.726128	0.66499			2.79535	1.01164e-06	7.95169e-07			47	1.72964	2.65055
	48	0.703425	0.727609			2.85525	1.03538e-06	1.11374e-06			48	1.48705	2.40937
	49	0.714368	0.681074			2.91515	8.02193e-07	0			49	1.80184	2.03206
	50	0.729146	0.674544			2.97505	6.34511e-07	3.25801e-07			50	2.13627	2.25911
	51	0.741745	0.744316			3.03495	8.77486e-07	1.0559e-06			51	2.08311	2.90366
	52	0.717348	0.709938			3.09485	4.86151e-07	1.01733e-06			52	1.70825	2.41492
	53	0.73883	0.697539			3.15475	5.08396e-07	1.06266e-07			53	1.77136	2.67907
	54	0.74108	0.794462			3.21465	1.64148e-07	2.65018e-07			54	1.73277	5.86751
	55	0.727097	0.76029			3.27455	6.20097e-07	2.75581e-07			55	2.89644	4.38741
	56	0.71553	0.819152			3.33445	2.71879e-07	3.69928e-07			56	2.77587	8.79399
	57	0.651806	0.835265			3.39435	5.76507e-07	2.17598e-07			57	2.04263	12.7531
	58	0.643811	0.754711			3.45425	4.13703e-07	1.44657e-07			58	3.16378	7.42819
	59	0.653515	0.769214			3.51415	4.7278e-07	0			59	1.74009	10.2646
	60	0.627085	0.781387			3.57405	2.45891e-07	9.93504e-08			60	2.44684	9.68639
	61	0.64384	0.779428			3.63395	2.84177e-07	0			61	1.63885	8.89844
	62	0.643616	0.721528			3.69385	3.77052e-07	0			62	1.11461	3.94645
	63	0.67042	0.694222			3.75375	1.04305e-07	0			63	1.43246	4.18137
	64	0.64299	0.669002			3.81365	5.28236e-07	0			64	1.75156	2.99923
	65	0.664821	0.68849			3.87355	0	1.44657e-07			65	2.2311	3.81923
	66	0.590076	0.686967			3.93345	2.12904e-07	0			66	1.06265	3.79981
	67	0.620591	0.687292			3.99335	0	0			67	1.60976	2.79242
	68	0.551358	0.694664			4.05325	0	1.31056e-07			68	4.86369	4.79593
	69	0.624317	0.688958			4.11315	0	1.20184e-07			69	1.15593	4.27284
	70	0.575756	0.704602			4.17305	0	0			70	1.12153	4.03551
	71	0.683931				4.23295	3.05972e-07	0			71	1.27848
	72	0.677846				4.29285	1.06452e-07	0			72	0.376079
	73	0.653035				4.35275	0	0			73	0.585485
	74	0.654245				4.41265	3.56678e-07	0			74	0.627975
	75	0.629479				4.47255	1.26051e-07	0			75	0.449544
	76	0.592638				4.53245	1.40052e-07	0			76	0.346989
	77	0.549911				4.59235	0	0			77	0.588578
	78	0.620307				4.65225	6.67851e-08	9.51823e-08			78	0.449105
	79	0.612034				4.71215	0	0			79	0.523688
	80	0.633229				4.77205	0	0			80	0.558747
	81	0.588987				4.83195	0	0			81	6.04983
	82	0.690717				4.89185	1.04305e-07	0			82	3.88413
	83	0.705398				4.95175	0	0			83	3.67835
	84	0.677006				5.01165	0	0			84	3.80455
	85	0.686429				5.07155	2.08609e-07	0			85	4.70905
	86	0.686449				5.13145	0	0			86	4.53201
	87	0.631156				5.19135	0	0			87	3.48686
	88	0.658247				5.25125	0	0			88	5.26747
	89	0.665245				5.31115	0	0			89	6.41353
	90	0.647563				5.37105	0	0			90	2.7403
	91	0.656125				5.43095	0	0			91	2.41248
	92	0.66018				5.49085	0	0			92	2.63648
	93	0.677828				5.55075	1.04305e-07	0			93	2.53997
	94	0.656292				5.61065	0	0			94	3.53671
	95	0.70904				5.67055	0	0			95	4.71167
	96	0.667933				5.73045	1.36724e-07	0			96	4.02247
	97	0.702167				5.79035	0	0			97	4.11516
	98	0.693979				5.85025	0	0			98	3.51884
	99	0.706914				5.91015	0	0			99	3.89979
	100	0.706724				5.97005	1.7109e-07	0			100	5.44239

## Sheet: Figure 3
	Fig 3B	Ca2+ Overload
	Distance	0-20	20-40	40-60	60-80	80-100
	Mouse 1	4.12891	4.16777	4.16551	4.22006	3.75698
	Mouse 2	6.11488	5.83715	6.271	7.99145	5.48288
	Mouse 3	3.72958	1.90858	2.30585	0
	Mouse 4	6.45906	8.55643	9.09765	7.91656	4.3385
	Mouse 5	2.56818	3.59886	3.14654	5.13438	1.74636

## Sheet: Figure 4
	Fig 4C	Distribution												Fig 4D	Ca2+ Overload												Fig 4E	YFP/CFP Ratio												Fig 4F	∆R/Ro (%)					Fig 4G	Somas
	YFP/CFP Ratio	Basal	WtCM		YFP/CFP Ratio	Basal	TgCM		YFP/CFP Ratio	Basal	Depleted				Basal	WtCM			Basal	TgCM			Basal	Depleted				Basal	WtCM			Basal	TgCM			Basal	Depleted				WtCM	TgCM	Depleted				Wt	APP/PS1
	0.03995	7.10632e-06	9.64491e-06		0.03995	8.64429e-06	8.60671e-06		0.03995	7.70088e-06	4.12043e-06			1	2.07775	4.37128		1	1.04333	11.1263		1	3.43531	2.54015			1	0.69809	0.62447		1	0.68907	0.758		1	0.785612	0.79426			1	-10.5454	9.98847	1.10089			1	5.11121	3.86568
	0.09985	5.96905e-05	6.72253e-05		0.09985	7.80089e-05	5.57649e-05		0.09985	4.37138e-05	3.68123e-05			2	2.48739	2.82286		2	1.51231	11.998		2	2.30318	2.34361			2	0.69609	0.663379		2	0.71661	0.792		2	0.772563	0.795706			2	-4.69858	10.484	2.99554			2	3.13591	4.0398
	0.15975	0.000359292	0.000395692		0.15975	0.000421776	0.000296353		0.15975	0.000271999	0.000187049			3	2.16475	3.32097		3	4.37626	15.2685		3	1.89706	3.24612			3	0.72447	0.682088		3	0.73503	0.836		3	0.715759	0.792197			3	-5.85035	13.7415	10.6793			3	-1.07863	2.48849
	0.21965	0.00123212	0.00153528		0.21965	0.00152286	0.00107023		0.21965	0.00106138	0.000811769			4	1.10057	2.41522		4	4.96754	16.7084		4	2.4675	3.41591			4	0.72907	0.675145		4	0.71643	0.822		4	0.784281	0.791058			4	-7.39682	14.7246	0.86409			4	-0.52505	4.2337
	0.27955	0.00352025	0.00423475		0.27955	0.00438305	0.00286675		0.27955	0.00296843	0.00233702			5	2.61584	4.13064		5	3.5981	10.5696		5	2.35963	3.29781			5	0.6607	0.70166		5	0.74368	0.812		5	0.786842	0.817113			5	6.19892	9.20277	3.84715			5	-1.09667	5.47448
	0.33945	0.00832691	0.00977204		0.33945	0.0103924	0.00664522		0.33945	0.00694092	0.0055602			6	2.59745	7.46522		6	2.61779	6.18524		6	1.74499	2.46562			6	0.69836	0.717861		6	0.7041	0.748		6	0.747926	0.792373			6	2.7919	6.21428	5.94262			6	0.053192	7.95737
	0.39935	0.0167801	0.0197022		0.39935	0.0211111	0.0135093		0.39935	0.0143167	0.0117009			7	3.11363	0.863458		7	2.53356	7.03001		7	1.98441	3.35486			7	0.64864	0.671666		7	0.68747	0.746		7	0.75126	0.809195			7	3.54929	8.49287	7.71183			7	-2.11498	0.215952
	0.45925	0.0305457	0.0356363		0.45925	0.0381939	0.024703		0.45925	0.0263407	0.0224028			8	0.701544	0.508927		8	3.53997	6.69226		8	4.79183	1.60544			8	0.66514	0.703387		8	0.68611	0.712		8	0.772436	0.75743			8	5.75071	3.72824	-1.94277			8	2.86993	-0.08828
	0.51915	0.0514498	0.0593117		0.51915	0.0634819	0.0421752		0.51915	0.0453921	0.0396506			9	0.884576	0.725452		9	4.14551	8.25338		9	3.50211	1.48955			9	0.67664	0.65439		9	0.68568	0.74		9	0.797325	0.778185			9	-3.28766	7.98152	-2.40048			9		2.71875
	0.57905	0.0819737	0.0910079		0.57905	0.0986521	0.0675742		0.57905	0.0743359	0.0659348			10	1.81015	2.51377		10	0.640317	1.78015		10	3.96377	2.24347			10	0.69269	0.697305		10	0.61955	0.651852		10	0.781764	0.766871			10	0.666087	5.21387	-1.90512			10		0.090722
	0.63895	0.124898	0.12889		0.63895	0.146371	0.104791		0.63895	0.116582	0.101787			11	1.53799	1.9726		11	1.22113	0.889628		11	2.1269	2.02958			11	0.65751	0.639707		11	0.59125	0.653139		11	0.755399	0.761966			11	-2.70751	10.468	0.869324
	0.69885	0.178184	0.171562		0.69885	0.192866	0.150353		0.69885	0.170594	0.149575			12	1.36501	1.16979		12	0.754584	0.97511		12	2.74011	3.02847			12	0.69253	0.700394		12	0.65929	0.686097		12	0.762501	0.779095			12	1.13562	4.06679	2.17623
	0.75875	0.198116	0.184096		0.75875	0.188333	0.182571		0.75875	0.212954	0.208491			13	1.36007	1.12762		13	1.92648	5.04944		13	1.65852	1.86468			13	0.67502	0.681121		13	0.64464	0.675059		13	0.758132	0.776744			13	0.903722	4.71849	2.45491
	0.81865	0.149406	0.143322		0.81865	0.119239	0.165281		0.81865	0.170682	0.202195			14	1.24821	2.20512		14	0.942893	2.27039		14	1.69098	3.3928			14	0.70015	0.7128		14	0.61909	0.695729		14	0.727609	0.770803			14	1.80743	12.3792	5.9365
	0.87855	0.079342	0.0762317		0.87855	0.0565155	0.101529		0.87855	0.0854144	0.106888			15	1.84815	4.14317		15	1.43382	3.63061		15	1.72278	4.20266			15	0.68626	0.708822		15	0.64002	0.69783		15	0.738932	0.792454			15	3.28793	9.03196	7.24308
	0.93845	0.0362248	0.0345808		0.93845	0.0262563	0.0535024		0.93845	0.037073	0.0439598			16	3.93565	3.02217		16	3.4258	4.44535		16	1.71269	3.05632			16	0.73319	0.684968		16	0.66876	0.72749		16	0.755231	0.778573			16	-6.57675	8.78268	3.09076
	0.99835	0.0169958	0.0163115		0.99835	0.0131717	0.0289415		0.99835	0.0168038	0.0186307			17	5.23734	4.04301		17	2.27573	5.01863		17	1.74743	3.38985			17	0.78509	0.787053		17	0.67355	0.698725		17	0.749229	0.775427			17	0.250139	3.73753	3.49674
	1.05825	0.00863369	0.00839312		1.05825	0.00693276	0.0167954		1.05825	0.00793191	0.00863843			18	4.1606	4.79853		18	1.83384	4.81848		18	1.67922	1.81229			18	0.80598	0.774143		18	0.6849	0.73415		18	0.731378	0.737614			18	-3.95002	7.19154	0.852732
	1.11815	0.00474458	0.00475313		1.11815	0.00404068	0.0103875		1.11815	0.00414127	0.00427597			19	2.99432	3.56693		19	2.12654	4.64498		19	2.2008	3.16242			19	0.80268	0.794152		19	0.66239	0.720542		19	0.741108	0.767339			19	-1.0621	8.77859	3.53952
	1.17805	0.00278696	0.0029277		1.17805	0.00243296	0.00689011		1.17805	0.00218436	0.00236011			20	2.77072	2.4064		20	2.25186	6.51818		20	1.96789	3.02618			20	0.74113	0.776565		20	0.66157	0.734964		20	0.72522	0.734756			20	4.78052	11.0941	1.31494
	1.23795	0.00179075	0.00188116		1.23795	0.00156157	0.0047392		1.23795	0.00126695	0.00140358			21	2.61821	2.21239		21	1.7131	10.6205		21	1.88709	1.79866			21	0.71496	0.708352		21	0.70167	0.805064		21	0.741558	0.704635			21	-0.9235	14.7346	-4.97918
	1.29785	0.0011575	0.00131705		1.29785	0.00106969	0.00338653		1.29785	0.000799357	0.000891625			22	3.20669	2.71511		22	2.09677	12.0514		22	3.1758	2.13014			22	0.73976	0.713315		22	0.69445	0.805494		22	0.753671	0.719858			22	-3.57506	15.9905	-4.48631
	1.35775	0.000824214	0.000949897		1.35775	0.000711513	0.002522		1.35775	0.000513717	0.000602109			23	2.56416	2.58717		23	1.45398	7.17765		23	2.33327	2.41902			23	0.69436	0.732218		23	0.68889	0.777163		23	0.749521	0.788833			23	5.45259	12.8133	5.24498
	1.41765	0.000590123	0.000687973		1.41765	0.00052628	0.00191836		1.41765	0.000349295	0.000410502			24	4.14149	6.45632		24	1.52264	7.93354		24	2.54444	2.44007			24	0.78843	0.812102		24	0.71477	0.803206		24	0.772709	0.774733			24	3.00253	12.3724	0.261948
	1.47755	0.000449033	0.000530644		1.47755	0.000401537	0.00147726		1.47755	0.000257064	0.000300656			25	4.82341	3.36787		25	2.36158	11.3376		25	3.10085	5.18231			25	0.76785	0.75401		25	0.71898	0.796034		25	0.76524	0.797913			25	-1.80208	10.7167	4.26964
	1.53745	0.00033259	0.000404202		1.53745	0.000305428	0.00123204		1.53745	0.000180891	0.000220927			26	4.14556	3.50837		26	4.81766	4.60743		26	2.52724	1.63356			26	0.76723	0.771548		26	0.76228	0.775205		26	0.648731	0.601333			26	0.562493	1.69609	-7.30634
	1.59735	0.000265838	0.000333092		1.59735	0.000230712	0.000923899		1.59735	0.000127707	0.000171967			27	3.94054	4.56496		27	4.25586	5.0934		27	2.16116	1.9716			27	0.76028	0.796143		27	0.76592	0.791892		27	0.611329	0.600214			27	4.71706	3.39052	-1.81818
	1.65725	0.00020026	0.000262468		1.65725	0.000161052	0.000730195		1.65725	9.66938e-05	0.000129045			28	3.02012	2.88561		28	4.03883	4.84913		28	1.55454	1.34715			28	0.7668	0.754662		28	0.7069	0.782738		28	0.6413	0.624443			28	-1.5835	10.7289	-2.62868
	1.71715	0.00016504	0.000196863		1.71715	0.000128222	0.000593792		1.71715	8.62319e-05	9.97184e-05			29	3.3385	2.89128		29	4.46343	6.06525		29	1.82417	1.3895			29	0.74958	0.73282		29	0.69793	0.783562		29	0.669525	0.649494			29	-2.2358	12.2688	-2.99178
	1.77705	0.000127854	0.000160239		1.77705	0.000111806	0.000499282		1.77705	5.88736e-05	7.71053e-05			30	2.23741	3.20817		30	3.93014	5.58746		30	2.82952	3.25721			30	0.74719	0.772761		30	0.72401	0.748784		30	0.682123	0.689083			30	3.42207	3.42151	1.02037
	1.83695	0.000101232	0.000113944		1.83695	7.91095e-05	0.000390826		1.83695	4.8505e-05	6.2073e-05			31	2.68749	3.69626		31	3.2985	5.9706		31	1.49416	1.5099			31	0.78345	0.793592		31	0.71221	0.797486		31	0.626345	0.623362			31	1.29477	11.9738	-0.47626
	1.89685	7.44277e-05	9.8339e-05		1.89685	5.58382e-05	0.000302493		1.89685	3.94185e-05	5.09085e-05			32	2.40945	2.2749		32	4.16348	9.30095		32	3.41559	2.23689			32	0.70638	0.693004		32	0.71904	0.794648		32	0.735006	0.732589			32	-1.89338	10.5145	-0.32878
	1.95675	6.37946e-05	7.5646e-05		1.95675	5.26417e-05	0.000258344		1.95675	2.54244e-05	3.92268e-05							33	2.47712	7.15537		33	3.05758	2.29458							33	0.736073	0.794766		33	0.761055	0.773079			33		3.75268	1.57998
	2.01665	4.6263e-05	5.81197e-05		2.01665	4.10379e-05	0.000224381		2.01665	2.25001e-05	2.87171e-05							34	2.40537	11.2791		34	2.99479	2.4355							34	0.746224	0.770125		34	0.765012	0.757151			34		7.97377	-1.02764
	2.07655	3.86106e-05	4.53112e-05		2.07655	3.34132e-05	0.000161902		2.07655	1.54938e-05	1.9543e-05							35	2.44265	7.39339		35	3.78652	3.95186							35	0.749977	0.781556		35	0.76466	0.748782			35		3.20283	-2.07645
	2.13645	3.40494e-05	3.55679e-05		2.13645	2.48709e-05	0.000133093		2.13645	1.19124e-05	1.4799e-05							36	3.23648	6.78463		36	3.19941	2.31519							36	0.756162	0.803741		36	0.731004	0.71144			36		4.21065	-2.67638
	2.19635	2.44069e-05	2.33442e-05		2.19635	1.65691e-05	0.000116176		2.19635	8.51849e-06	1.14202e-05							37	2.8434	9.31349		37	1.65563	3.55243							37	0.78453	0.796358		37	0.712719	0.740997			37		6.29214	3.96755
	2.25625	1.77095e-05	2.0983e-05		2.25625	1.55892e-05	8.86089e-05		2.25625	9.02078e-06	7.5267e-06							38	5.49799	7.99445		38	1.26246	4.86433							38	0.730325	0.773747		38	0.723517	0.764945			38		1.50767	5.72593
	2.31615	1.25481e-05	1.43676e-05		2.31615	9.65665e-06	6.90088e-05		2.31615	4.97402e-06	6.63294e-06							39	3.65652	6.98725											39	0.718741	0.79839							39		5.94555
	2.37605	1.18325e-05	1.01209e-05		2.37605	1.22283e-05	5.91688e-05		2.37605	4.19393e-06	4.69357e-06							40	4.58762	11.6054											40	0.74323	0.792932							40		11.0818
	2.43595	9.53127e-06	5.71976e-06		2.43595	6.05481e-06	4.47323e-05		2.43595	4.70966e-06	3.27951e-06							41	7.40652	15.1036											41	0.708463	0.734131							41		6.68724
	2.49585	1.01892e-05	8.04852e-06		2.49585	7.68875e-06	3.19599e-05		2.49585	4.3865e-06	3.29552e-06							42	3.63665	4.97298											42	0.716616	0.769463							42		0.156544
	2.55575	7.69663e-06	7.10894e-06		2.55575	2.43835e-06	2.39753e-05		2.55575	2.51068e-06	2.17249e-06							43	4.7658	7.25928											43	0.72596	0.753772							43		2.82767
	2.61565	4.81704e-06	4.95165e-06		2.61565	3.91882e-06	1.73742e-05		2.61565	2.80129e-06	1.60342e-06							44	4.32367	9.56663											44	0.721052	0.73372							44		4.25798
	2.67555	4.21173e-06	2.43864e-06		2.67555	4.81997e-06	2.28538e-05		2.67555	1.57169e-06	2.20438e-06							45	2.4958	5.37077											45	0.742116	0.723489							45		2.2103
	2.73545	5.02567e-06	1.23736e-06		2.73545	2.96524e-06	1.55201e-05		2.73545	1.49105e-06	7.98973e-07							46	4.63606	7.60496											46	0.696687	0.696143							46		4.47484
	2.79535	4.0435e-06	1.02068e-06		2.79535	2.04011e-06	1.23043e-05		2.79535	2.26468e-06	9.28937e-07							47	2.816	6.49573											47	0.691145	0.702431							47		5.15169
	2.85525	4.02867e-06	1.81366e-06		2.85525	2.43373e-06	9.93966e-06		2.85525	2.57373e-06	4.97879e-07							48	3.00737	6.30468											48	0.733304	0.736737							48		3.05634
	2.91515	2.54431e-06	5.90997e-07		2.91515	4.42377e-07	6.6002e-06		2.91515	1.24526e-06	0
	2.97505	2.4116e-06	3.32198e-07		2.97505	1.69145e-06	6.38995e-06		2.97505	1.11884e-06	6.35443e-07
	3.03495	1.61308e-06	1.02492e-06		3.03495	1.59161e-06	3.88617e-06		3.03495	8.83688e-07	9.02768e-07
	3.09485	1.54611e-06	1.05396e-06		3.09485	7.07541e-07	5.1104e-06		3.09485	5.0377e-07	0
	3.15475	1.61203e-06	2.42993e-07		3.15475	1.10739e-06	2.79188e-06		3.15475	3.35847e-07	1.06827e-06
	3.21465	1.47866e-06	7.28979e-07		3.21465	5.10895e-07	3.43919e-06		3.21465	1.78281e-07	0
	3.27455	2.52163e-06	5.0153e-07		3.27455	5.68889e-07	1.39623e-06		3.27455	7.15764e-07	0
	3.33445	2.04044e-06	2.42993e-07		3.33445	0	2.0208e-06		3.33445	8.91801e-07	0
	3.39435	1.07539e-06	2.41697e-07		3.39435	3.68829e-07	1.60466e-06		3.39435	0	5.14041e-07
	3.45425	1.87391e-06	0		3.45425	1.14674e-06	1.7394e-06		3.45425	3.35847e-07	0
	3.51415	7.92713e-07	2.41697e-07		3.51415	5.23006e-07	1.79202e-06		3.51415	1.67923e-07	0
	3.57405	1.88193e-06	4.85986e-07		3.57405	3.87322e-07	1.43301e-06		3.57405	1.67923e-07	0
	3.63395	1.34424e-07	2.42993e-07		3.63395	1.45992e-07	1.15467e-06		3.63395	3.35847e-07	1.77256e-07
	3.69385	9.40965e-07	9.41968e-07		3.69385	5.14821e-07	7.87138e-07		3.69385	3.35847e-07	0
	3.75375	9.40965e-07	0		3.75375	1.93554e-07	1.02473e-06		3.75375	1.67923e-07	1.71347e-07
	3.81365	7.41064e-07	0		3.81365	2.79824e-07	1.02151e-06		3.81365	1.67923e-07	2.23044e-07
	3.87355	1.20981e-06	2.42993e-07		3.87355	0	8.42794e-07		3.87355	1.67923e-07	1.49276e-07
	3.93345	5.37695e-07	3.88572e-07		3.93345	0	0		3.93345	1.67923e-07	0
	3.99335	1.34424e-07	0		3.99335	3.68829e-07	0		3.99335	1.67923e-07	0
	4.05325	6.24831e-07	0		4.05325	3.53286e-07	4.45458e-07		4.05325	1.67923e-07	0
	4.11315	5.37695e-07	0		4.11315	0	0		4.11315	6.71693e-07	0
	4.17305	6.09261e-07	0		4.17305	6.78825e-07	8.06661e-07		4.17305	1.67923e-07	0
	4.23295	4.03271e-07	0		4.23295	1.45992e-07	0		4.23295	1.67923e-07	0
	4.29285	6.72118e-07	2.42993e-07		4.29285	3.87322e-07	0		4.29285	1.67923e-07	0
	4.35275	5.37695e-07	0		4.35275	1.45992e-07	0		4.35275	1.67923e-07	0
	4.41265	8.06542e-07	0		4.41265	0	8.34571e-07		4.41265	1.67923e-07	0
	4.47255	5.37695e-07	0		4.47255	0	5.5107e-07		4.47255	3.35847e-07	0
	4.53245	1.34424e-07	2.42993e-07		4.53245	3.68829e-07	4.17258e-07		4.53245	1.67923e-07	0
	4.59235	6.64096e-07	0		4.59235	0	0		4.59235	0	0
	4.65225	1.34424e-07	0		4.65225	0	5.19545e-07		4.65225	0	0
	4.71215	4.03271e-07	2.42993e-07		4.71215	0	0		4.71215	1.67923e-07	0
	4.77205	0	0		4.77205	0	0		4.77205	0	0
	4.83195	0	0		4.83195	0	0		4.83195	0	0
	4.89185	0	0		4.89185	3.68829e-07	6.042e-07		4.89185	1.67923e-07	0
	4.95175	3.30663e-07	0		4.95175	0	0		4.95175	1.67923e-07	0
	5.01165	4.03271e-07	0		5.01165	0	0		5.01165	0	0
	5.07155	0	0		5.07155	0	0		5.07155	0	0
	5.13145	2.68847e-07	0		5.13145	0	0		5.13145	0	0
	5.19135	1.34424e-07	0		5.19135	1.54176e-07	0		5.19135	1.67923e-07	0
	5.25125	0	0		5.25125	0	4.17258e-07		5.25125	0	0
	5.31115	0	0		5.31115	0	0		5.31115	0	0
	5.37105	0	0		5.37105	0	0		5.37105	1.67923e-07	0
	5.43095	1.34424e-07	0		5.43095	0	0		5.43095	1.67923e-07	0
	5.49085	0	0		5.49085	0	0		5.49085	0	0
	5.55075	2.68847e-07	0		5.55075	1.23574e-07	0		5.55075	0	0
	5.61065	2.68847e-07	0		5.61065	4.76623e-07	0		5.61065	0	0
	5.67055	1.34424e-07	0		5.67055	0	0		5.67055	1.67923e-07	0
	5.73045	1.34424e-07	0		5.73045	0	0		5.73045	0	0
	5.79035	4.03271e-07	0		5.79035	0	0		5.79035	0	0
	5.85025	5.37695e-07	0		5.85025	0	0		5.85025	0	0
	5.91015	0	0		5.91015	0	4.17258e-07		5.91015	1.67923e-07	0
	5.97005	0	0		5.97005	0	0		5.97005	0	0
[truncated: 3 more columns]

## Sheet: Figure 5
	Fig 5B	Distribution								Fig 5C	Ca2+ Overload								Fig 5D	YFP/CFP Ratio								Fig 5E	∆R/Ro (%)
	YFP/CFP Ratio	Basal	Ru360 + TgCM		YFP/CFP Ratio	Basal	Ru360				Basal	Ru360 + TgCM			Basal	Ru360				Basal	Ru360 + TgCM			Basal	Ru360				TgCM	Ru360 + TgCM	Ru360
	0.03995	3.49969e-07	1.27924e-06		0.03995	7.71819e-07	8.39102e-07			1	2.29197	1.49725		1	2.71842	2.84356			1	0.77829	0.764295		1	0.777296	0.788382			1	9.98847	-1.79827	1.42618
	0.09985	4.45195e-06	7.59868e-06		0.09985	1.21122e-05	7.08538e-06			2	2.14384	1.37514		2	2.71292	2.64988			2	0.740214	0.733539		2	0.772168	0.76			2	10.484	-0.901706	-1.57017
	0.15975	3.54413e-05	3.21159e-05		0.15975	7.09501e-05	5.89459e-05			3	1.18248	1.30401		3	2.91066	3.1891			3	0.792666	0.777123		3	0.78551	0.774533			3	13.7415	-1.96076	-1.39743
	0.21965	0.00018832	0.000178126		0.21965	0.00029098	0.000291661			4	0.76803	1.03111		4	3.79821	2.7239			4	0.785028	0.769498		4	0.803254	0.801727			4	14.7246	-1.97826	-0.190119
	0.27955	0.00079398	0.000713181		0.27955	0.00102286	0.00107875			5	1.06932	2.24159		5	3.67834	2.81682			5	0.763775	0.766764		5	0.811226	0.788447			5	9.20276	0.391326	-2.80809
	0.33945	0.002113	0.0019722		0.33945	0.00299423	0.00328211			6	1.02145	1.19501		6	3.7248	3.47106			6	0.766148	0.767222		6	0.796572	0.825181			6	6.21428	0.140107	3.59153
	0.39935	0.00501813	0.00471149		0.39935	0.00735571	0.00782828			7	0.579308	0.93816		7	3.36011	4.22439			7	0.672077	0.717319		7	0.776775	0.780776			7	8.49287	6.73169	0.51503
	0.45925	0.0109511	0.0103314		0.45925	0.0154402	0.016891			8	0.92579	0.899171		8	7.91855	3.91583			8	0.732183	0.751811		8	0.843939	0.785698			8	3.72824	2.68075	-1.20991
	0.51915	0.0216966	0.0206885		0.51915	0.0292379	0.0324186			9	4.89677	1.65483		9	2.7355	3.08129			9	0.805058	0.781214		9	0.766	0.7567			9	7.98152	-2.96174	-6.17151
	0.57905	0.0407018	0.0399099		0.57905	0.051501	0.0562543			10	1.42529	1.35711		10	4.08427	3.39827			10	0.776334	0.78967		10	0.815875	0.813414			10	5.21387	1.71781	-0.301631
	0.63895	0.0735867	0.0728436		0.63895	0.086817	0.0947182			11	2.08657	1.94443		11	3.31639	3.59846			11	0.798715	0.803293		11	0.808002	0.797386			11	10.468	0.573137	-1.31386
	0.69885	0.126838	0.127227		0.69885	0.138089	0.149148			12	1.54979	1.56544		12	3.05428	2.59221			12	0.784039	0.80276		12	0.808979	0.800505			12	4.06679	2.38785	-1.04743
	0.75875	0.194731	0.202166		0.75875	0.192767	0.200487			13	2.76439	3.10527		13	3.10638	2.95996			13	0.775561	0.785785		13	0.789053	0.808195			13	4.71849	1.31827	2.42589
	0.81865	0.221331	0.235606		0.81865	0.202154	0.202103			14	2.12416	2.33338		14	1.07318	0.829753			14	0.765035	0.806402		14	0.693626	0.6835			14	12.3792	5.40725	-1.46016
	0.87855	0.15804	0.15905		0.87855	0.145078	0.134205			15	2.56194	1.78468		15	1.36938	0.768482			15	0.810956	0.812485		15	0.681714	0.667173			15	9.03196	0.188499	-2.13303
	0.93845	0.0792837	0.0716906		0.93845	0.0727635	0.0581131			16	4.78235	2.55819		16	1.30683	1.0756			16	0.852843	0.799606		16	0.691799	0.687236			16	8.78268	-6.24227	-0.659513
	0.99835	0.0345576	0.0285529		0.99835	0.0305855	0.0230357			17	4.43202	2.2474		17	0.893832	0.763265			17	0.847395	0.812577		17	0.704466	0.692719			17	3.73753	-4.10893	-1.66751
	1.05825	0.0150433	0.0119546		1.05825	0.0125746	0.00989531			18	2.74874	3.40802		18	0.987881	0.811255			18	0.808076	0.813608		18	0.716941	0.709964			18	7.19154	0.684619	-0.973236
	1.11815	0.00674307	0.00542875		1.11815	0.00552715	0.00452504			19	3.29771	3.22757							19	0.833643	0.828673							19	8.77859	-0.596205
	1.17805	0.00338573	0.00267199		1.17805	0.00258039	0.00229008			20	4.4726	2.8635							20	0.823278	0.798346							20	11.0941	-3.02838
	1.23795	0.0018319	0.00146202		1.23795	0.00128935	0.00126044			21	2.3721	2.0423							21	0.788636	0.788168							21	14.7346	-0.0593192
	1.29785	0.00105007	0.000849237		1.29785	0.000728862	0.000724213			22	2.19773	1.59652							22	0.803897	0.797919							22	15.9905	-0.74365
	1.35775	0.000670602	0.000529638		1.35775	0.000401108	0.000450044			23	2.44654	1.7127							23	0.793093	0.768871							23	12.8133	-3.0542
	1.41765	0.000424456	0.000366956		1.41765	0.000241896	0.000302275			24	2.03118	1.48385							24	0.805396	0.798459							24	12.3724	-0.86138
	1.47755	0.000295212	0.000260334		1.47755	0.000151825	0.00019398			25	1.90476	1.35845							25	0.796826	0.789429							25	10.7167	-0.928263
	1.53745	0.000205668	0.000182744		1.53745	0.000113037	0.000135155			26	2.37531	1.76642							26	0.802646	0.79848							26	1.69609	-0.519082
	1.59735	0.000137929	0.000138993		1.59735	5.64417e-05	8.69327e-05			27	2.68325	1.94595							27	0.801295	0.800303							27	3.39052	-0.123811
	1.65725	0.00010192	0.000104928		1.65725	4.70334e-05	5.51147e-05			28	2.14429	2.13404							28	0.799729	0.795943							28	10.7289	-0.473442
	1.71715	6.76299e-05	9.16982e-05		1.71715	2.92683e-05	3.80447e-05																					29	12.2688
	1.77705	4.66812e-05	7.23848e-05		1.77705	2.76483e-05	2.7245e-05																					30	3.42151
	1.83695	3.22185e-05	4.89515e-05		1.83695	1.27393e-05	2.30849e-05																					31	11.9738
	1.89685	2.71407e-05	3.68973e-05		1.89685	9.49721e-06	1.61389e-05																					32	10.5145
	1.95675	1.57013e-05	2.89938e-05		1.95675	9.51162e-06	1.2514e-05																					33	3.75268
	2.01665	1.58197e-05	2.14888e-05		2.01665	3.10214e-06	6.46727e-06																					34	7.97377
	2.07655	8.69144e-06	1.61225e-05		2.07655	3.16283e-06	9.46592e-06																					35	3.20283
	2.13645	4.70651e-06	1.11755e-05		2.13645	2.41754e-06	6.42947e-06																					36	4.21065
	2.19635	6.75161e-06	6.20826e-06		2.19635	6.05774e-07	3.52173e-06																					37	6.29214
	2.25625	4.25404e-06	7.79197e-06		2.25625	7.71567e-07	4.0748e-06																					38	1.50767
	2.31615	9.03331e-07	6.73892e-06		2.31615	1.43933e-06	3.71979e-06																					39	5.94555
	2.37605	8.73706e-07	4.30891e-06		2.37605	6.18915e-07	1.48433e-06																					40	11.0818
	2.43595	2.01064e-06	2.3959e-06		2.43595	2.99446e-07	1.63333e-06																					41	6.68724
	2.49585	1.71471e-06	3.96638e-06		2.49585	1.1052e-06	1.4564e-06																					42	0.156544
	2.55575	4.54496e-07	3.57715e-07		2.55575	1.10314e-06	9.8955e-07																					43	2.82767
	2.61565	1.54518e-06	3.03148e-06		2.61565	2.99446e-07	0																					44	4.25798
	2.67555	0	7.62442e-07		2.67555	2.99446e-07	9.13007e-07																					45	2.2103
	2.73545	0	1.08644e-06		2.73545	2.99446e-07	5.75619e-07																					46	4.47484
	2.79535	0	3.15748e-07		2.79535	3.12588e-07	0																					47	5.15169
	2.85525	0	0		2.85525	5.84235e-07	0																					48	3.05634
	2.91515	0	0		2.91515	0	4.37683e-07
	2.97505	9.20116e-07	0		2.97505	0	0
	3.03495	0	7.62442e-07		3.03495	0	8.53883e-07
	3.09485	0	0		3.09485	3.06328e-07	0
	3.15475	0	0		3.15475	0	4.04364e-07
	3.21465	0	0		3.21465	0	0
	3.27455	0	3.57715e-07		3.27455	3.12588e-07	0
	3.33445	4.53382e-07	0		3.33445	6.12034e-07	0
	3.39435	0	1.25033e-06		3.39435	0	0
	3.45425	0	0		3.45425	0	0
	3.51415	0	0		3.51415	0	0
	3.57405	0	0		3.57405	0	0
	3.63395	0	0		3.63395	0	0
	3.69385	9.20116e-07	0		3.69385	0	0
	3.75375	0	0		3.75375	3.12588e-07	0
	3.81365	0	0		3.81365	0	0
	3.87355	0	7.62442e-07		3.87355	0	0
	3.93345	0	3.52396e-07		3.93345	0	0
	3.99335	0	0		3.99335	0	0
	4.05325	0	0		4.05325	0	0
	4.11315	0	0		4.11315	0	0
	4.17305	0	0		4.17305	0	0
	4.23295	0	0		4.23295	0	0
	4.29285	0	0		4.29285	0	0
	4.35275	0	0		4.35275	0	0
	4.41265	0	0		4.41265	3.06328e-07	0
	4.47255	0	0		4.47255	0	0
	4.53245	0	0		4.53245	0	0
	4.59235	0	0		4.59235	0	0
	4.65225	0	0		4.65225	0	0
	4.71215	0	0		4.71215	0	0
	4.77205	0	0		4.77205	0	0
	4.83195	0	0		4.83195	0	0
	4.89185	0	0		4.89185	0	0
	4.95175	0	0		4.95175	0	0
	5.01165	0	0		5.01165	0	0
	5.07155	0	0		5.07155	0	0
	5.13145	0	0		5.13145	0	0
	5.19135	0	0		5.19135	0	0
	5.25125	0	0		5.25125	0	0
	5.31115	0	0		5.31115	0	0
	5.37105	0	0		5.37105	0	0
	5.43095	0	0		5.43095	0	0
	5.49085	0	0		5.49085	0	0
	5.55075	0	0		5.55075	0	0
	5.61065	0	0		5.61065	0	0
	5.67055	0	0		5.67055	0	0
	5.73045	0	0		5.73045	0	0
	5.79035	0	0		5.79035	0	0
	5.85025	0	0		5.85025	0	0
	5.91015	0	0		5.91015	0	0
	5.97005	0	0		5.97005	0	0

## Sheet: Figure 6
	Fig 6B	Distribution					Fig 6C	Ca2+ Overload					Fig 6E	Distribution					Fig 6F	Ca2+ Overload
	YFP/CFP Ratio	Basal	WtCM 1h	WtCM 8h				Basal	WtCM 1h	WtCM 8h			YFP/CFP Ratio	Basal	WtCM 1h	WtCM 8h				Basal	WtCM 1h	WtCM 8h
	0.03995	0	4.79527e-07	1.04743e-06			1	2.0358	1.62724	5.68712			0.03995	4.67784e-06	4.12927e-06	8.76506e-06			1	3.4258	4.44535	2.54842
	0.09985	5.12e-06	5.64801e-06	8.88551e-06			2	2.47253	2.12868	4.93283			0.09985	5.79177e-05	2.79641e-05	0.000141081			2	2.27573	5.01863	4.1424
	0.15975	2.45e-05	4.79736e-05	7.46636e-05			3	3.10563	3.7557	4.04253			0.15975	0.000265877	0.000162952	0.000696214			3	1.83384	4.81848	1.77148
	0.21965	0.000141	0.000211178	0.000303345			4	1.57939	3.18513	1.3981			0.21965	0.00104793	0.000606358	0.00246283			4	2.12654	4.64498	3.74141
	0.27955	0.000629	0.000791868	0.00111907			5	1.53872	2.31635	1.62404			0.27955	0.00297244	0.00175118	0.00650468			5	4.81766	4.60743	1.98364
	0.33945	0.001851	0.0022743	0.00322141			6	1.64438	2.32707	1.69115			0.33945	0.00697129	0.00426784	0.0134509			6	4.25586	5.0934	2.68754
	0.39935	0.004989	0.00580035	0.0078996			7	2.10607	3.0154	3.2175			0.39935	0.0142481	0.0088602	0.023778			7	4.03883	4.84913	2.14428
	0.45925	0.011362	0.0128771	0.0172256			8	4.21817	5.66456	4.37847			0.45925	0.0260592	0.0167572	0.0373612			8	4.46343	6.06525	4.2683
	0.51915	0.024061	0.0265107	0.0340347			9	3.67091	5.96733	5.18606			0.51915	0.0442428	0.0293113	0.0548193			9	3.93014	5.58746	2.74729
	0.57905	0.046703	0.0501086	0.0603751			10	3.43236	3.27628	4.90217			0.57905	0.0704034	0.048362	0.0763582			10	3.2985	5.9706	2.87101
	0.63895	0.08527	0.0904308	0.101601			11	3.03077	3.07254	9.5655			0.63895	0.110581	0.0787469	0.102071			11	4.16348	9.30095	4.07527
	0.69885	0.14681	0.154991	0.160334			12	3.22651	2.97435	3.03598			0.69885	0.165901	0.124686	0.13267			12	3.65652	6.98725	2.1193
	0.75875	0.215449	0.22649	0.211701			13	5.65303	4.22727	4.61814			0.75875	0.206054	0.184238	0.159656			13	4.58762	11.6054	2.06966
	0.81865	0.212191	0.209791	0.185213			14	4.44107	4.05905	6.54313			0.81865	0.179961	0.207013	0.159889			14	7.40652	15.1036	4.2035
	0.87855	0.136333	0.120395	0.111324			15	1.48552	1.06632	1.45078			0.87855	0.0933508	0.140059	0.11275			15	2.29054	5.42057	6.33488
	0.93845	0.065938	0.0532801	0.052699			16	1.55927	1.12699	1.59816			0.93845	0.0394525	0.0693785	0.0567961			16	2.63014	7.16606	8.28646
	0.99835	0.026247	0.0222196	0.0230893			17	2.19409	1.05613	1.51894			0.99835	0.0175513	0.0342082	0.0255953			17	2.78903	9.10117	8.03242
	1.05825	0.010805	0.0101913	0.0110431			18	1.75804	1.0658	1.55998			1.05825	0.00837687	0.0181006	0.0130013			18	2.15639	5.81245	5.13353
	1.11815	0.004948	0.00509304	0.00592875			19	1.82858	1.22766	1.47373			1.11815	0.00453235	0.0102485	0.00712072			19	3.74492	4.89848	6.02297
	1.17805	0.002467	0.00285957	0.00344418			20	1.40301	1.67504	1.46476			1.17805	0.00261623	0.00646979	0.0041805			20	1.89015	3.2253	5.68089
	1.23795	0.001362	0.00169261	0.00230943			21	1.81771	2.28399	2.05041			1.23795	0.00151983	0.00425466	0.00284465			21	1.82126	4.84055	4.71507
	1.29785	0.000729	0.00110977	0.00158004			22	1.02857	1.27266	1.36455			1.29785	0.00103107	0.00290232	0.00193041			22	1.70914	3.96776	5.37975
	1.35775	0.000506	0.000722371	0.00119132									1.35775	0.000674872	0.00214917	0.00131091			23	2.06043	3.76495	3.0644
	1.41765	0.00029	0.00049923	0.000878751									1.41765	0.000519021	0.00166101	0.00101955			24	1.88994	3.37028	1.70597
	1.47755	0.00021	0.000379496	0.000689829									1.47755	0.000405192	0.00122868	0.000753004			25	2.22749	5.15744	2.02917
	1.53745	0.000158	0.000296918	0.000597201									1.53745	0.000285053	0.000980733	0.000581028
	1.59735	0.000121	0.00022164	0.000464088									1.59735	0.000209166	0.000740571	0.000487439
	1.65725	7.77e-05	0.000143348	0.000387168									1.65725	0.000153342	0.000595719	0.000374906
	1.71715	6.82e-05	0.000122672	0.000295364									1.71715	0.00011593	0.000474942	0.000266549
	1.77705	6.07e-05	0.000108044	0.00022907									1.77705	0.000101425	0.000374339	0.000213256
	1.83695	4.4e-05	7.72931e-05	0.000165111									1.83695	6.43454e-05	0.000292702	0.000178607
	1.89685	3.54e-05	5.77082e-05	0.000136353									1.89685	5.3165e-05	0.000226501	0.000165333
	1.95675	2.7e-05	3.6187e-05	0.000102098									1.95675	4.42884e-05	0.000190691	9.60284e-05
	2.01665	2.31e-05	3.42855e-05	6.78868e-05									2.01665	4.24811e-05	0.000150519	8.85887e-05
	2.07655	1.71e-05	2.89499e-05	5.77356e-05									2.07655	2.76544e-05	0.000107368	5.64127e-05
	2.13645	1.14e-05	1.87365e-05	4.74207e-05									2.13645	1.58359e-05	9.05439e-05	6.22889e-05
	2.19635	6.2e-06	1.59288e-05	3.70587e-05									2.19635	2.19035e-05	5.73982e-05	5.768e-05
	2.25625	5.65e-06	1.18076e-05	2.65126e-05									2.25625	1.32616e-05	5.66489e-05	3.30461e-05
	2.31615	5.75e-06	9.1538e-06	2.19708e-05									2.31615	9.94173e-06	4.05061e-05	3.01709e-05
	2.37605	9.72e-07	7.82495e-06	1.57986e-05									2.37605	1.23209e-05	3.5213e-05	2.74868e-05
	2.43595	2.31e-06	7.39497e-06	1.16316e-05									2.43595	4.0594e-06	2.8146e-05	2.58054e-05
	2.49585	1.94e-06	6.85135e-06	1.28244e-05									2.49585	3.39966e-06	1.8314e-05	1.37958e-05
	2.55575	7.04e-07	2.64165e-06	6.98001e-06									2.55575	1.03607e-06	1.41356e-05	1.25182e-05
	2.61565	2.73e-06	4.27994e-06	5.18367e-06									2.61565	2.37955e-06	1.23777e-05	7.67654e-06
	2.67555	5.54e-07	2.02016e-06	4.5657e-06									2.67555	3.82472e-06	1.03853e-05	1.27391e-05
	2.73545	3.19e-06	2.92289e-06	2.65226e-06									2.73545	2.23908e-06	7.97267e-06	5.73193e-06
	2.79535	8.11e-07	1.59416e-06	2.89284e-06									2.79535	1.15864e-06	6.80886e-06	2.53867e-06
	2.85525	1.53e-06	1.73386e-06	4.27622e-06									2.85525	2.47991e-06	5.18257e-06	6.68754e-06
	2.91515	0	1.30223e-06	1.88653e-06									2.91515	3.43183e-07	2.14085e-06	1.09364e-06
	2.97505	0	4.79527e-07	8.41944e-07									2.97505	4.29255e-07	4.04212e-06	2.7481e-06
	3.03495	0	9.71168e-07	5.03155e-07									3.03495	1.67387e-06	4.23238e-07	1.59317e-06
	3.09485	8.82e-07	0	1.59705e-06									3.09485	1.43085e-07	3.7631e-06	5.15412e-06
	3.15475	0	9.84683e-07	2.22532e-06									3.15475	1.11319e-06	8.62947e-07	1.09114e-06
	3.21465	1.01e-06	0	0									3.21465	5.91563e-07	1.68366e-06	1.31805e-06
	3.27455	0	0	7.92637e-07									3.27455	6.58713e-07	3.1937e-06	2.57305e-06
	3.33445	0	0	0									3.33445	0	1.63311e-06	2.00109e-07
	3.39435	0	0	0									3.39435	0	3.20525e-07	1.27198e-06
	3.45425	5.17e-07	1.67462e-06	0									3.45425	8.57547e-07	1.2298e-06	4.00218e-07
	3.51415	4.49e-07	0	0									3.51415	1.7852e-07	8.00875e-07	1.04663e-06
	3.57405	0	0	0									3.57405	4.48478e-07	6.47016e-07	1.08966e-06
	3.63395	5.17e-07	0	5.03155e-07									3.63395	0	1.89446e-06	4.61764e-07
	3.69385	4.23e-07	6.51633e-07	0									3.69385	0	2.76186e-07	4.00218e-07
	3.75375	0	0	0									3.75375	2.24115e-07	1.44662e-07	0
	3.81365	0	0	0									3.81365	3.24006e-07	0	0
	3.87355	0	0	0									3.87355	0	4.29553e-07	0
	3.93345	0	0	0									3.93345	0	0	5.19919e-07
	3.99335	0	4.60824e-07	0									3.99335	0	7.62958e-07	7.20028e-07
	4.05325	0	0	0									4.05325	4.09069e-07	0	2.00109e-07
	4.11315	5.49e-07	0	0									4.11315	0	0	0
	4.17305	0	0	0									4.17305	1.7852e-07	1.51824e-06	2.00109e-07
	4.23295	0	0	0									4.23295	0	0	0
	4.29285	0	0	0									4.29285	4.48478e-07	0	0
	4.35275	0	6.6292e-07	0									4.35275	0	0	0
	4.41265	0	0	0									4.41265	0	0	0
	4.47255	0	0	0									4.47255	0	1.44662e-07	0
	4.53245	0	0	0									4.53245	0	0	0
	4.59235	0	0	0									4.59235	0	0	2.00109e-07
	4.65225	0	0	0									4.65225	0	0	2.66923e-07
	4.71215	0	0	0									4.71215	0	0	0
	4.77205	0	0	0									4.77205	0	0	0
	4.83195	0	0	3.38788e-07									4.83195	0	0	0
	4.89185	0	0	0									4.89185	0	0	0
	4.95175	0	0	0									4.95175	0	0	0
	5.01165	0	0	0									5.01165	0	0	0
	5.07155	0	6.51633e-07	0									5.07155	0	0	4.00218e-07
	5.13145	0	0	0									5.13145	0	0	0
	5.19135	0	0	0									5.19135	1.7852e-07	0	0
	5.25125	0	0	0									5.25125	0	0	0
	5.31115	0	0	0									5.31115	0	0	2.61655e-07
	5.37105	0	0	0									5.37105	0	0	0
	5.43095	0	0	0									5.43095	0	0	0
	5.49085	0	0	0									5.49085	0	0	0
	5.55075	0	0	0									5.55075	1.43085e-07	0	0
	5.61065	0	0	0									5.61065	0	0	0
	5.67055	0	0	0									5.67055	0	0	0
	5.73045	0	0	0									5.73045	0	0	0
	5.79035	0	0	0									5.79035	0	0	0
	5.85025	0	0	0									5.85025	0	0	0
	5.91015	0	0	0									5.91015	0	0	2.61655e-07
	5.97005	0	0	0									5.97005	0	0	0

## Sheet: Figure 7
	Fig 7B
		Remain	Disappear
	1	0.792743	1.45457
	2	0.956305	1.29387
	3	0.775159	1.54547
	4	0.751491	1.61917
	5	0.838417	1.08312
	6	0.786985	1.20501
	7	0.838439	1.4076
	8	0.819774	1.62237
	9	0.813146	1.3011
	10	0.774311	1.50407
	11	0.844377	1.11826
	12	0.815019	1.16513
	13	0.855534	2.53491
	14	0.673885	1.24924
	15	0.874882
	16	0.782199
	17	0.820166
	18	0.74892
	19	0.757725
	20	0.784388
	21	0.740006
	22	0.74096
	23	0.778062
	24	0.862576
	25	0.787886
	26	0.788376
	27	0.850013

## Sheet: Supplem Fig 2
	S Fig 2A	KCl																	S Fig 2B	TgCM
	Cytosol																		Cytosol
	Time (min)	Cell 1	Cell 2	Cell 3	Cell 4	Cell 5	Cell 6	Cell 7	Cell 8	Cell 9	Cell 10	Cell 11	Cell 12	Cell 13	Cell 14				Time (min)	Cell 1	Cell 2	Cell 3	Cell 4	Cell 5	Cell 6	Cell 7	Cell 8	Cell 9	Cell 10	Cell 11	Cell 12	Cell 13	Cell 14	Cell 15	Cell 16	Cell 17
	0	0	0	0	0	0	0	0	0	0	0	0	0	0	0				0	0	0	0	0	0	0	0	0	0	0	0	0	0	0	0	0	0
	1	8.11615	10.5823	5.07211	12.8095	10.9695	11.3192	7.9803	7.83013	7.58	7.50048	3.68586	4.44194	7.19655	7.2735				5	0.347688	0.219919	0.342478	0.196798	0.075283	0.196052	0.529803	0.355235	0.501174	0.279003	0.39188	0.65111	0.444341	0.444001	0.35149	0.630981	0.562395
	2	3.54008	4.84775	4.15348	6.13569	9.39487	3.27619	2.34308	1.78075	3.82564	4.08301	1.9311	2.30031	2.75655	3.10624				10	0.87963	0.602751	0.429309	0.414854	0.222691	0.581478	0.797105	0.870321	1.06051	0.533865	0.916691	0.864334	0.892774	0.910637	0.834186	1.27304	1.02582
	3	3.10732	4.93731	4.25491	5.06324	8.7854	2.98809	2.16837	1.54822	3.26091	3.70255	2.33648	2.0365	2.59976	3.27327				15	1.25005	0.940106	0.579677	0.597811	0.303931	0.671378	0.964282	1.30811	1.80288	0.787967	1.28523	1.34932	1.18482	1.26369	1.08306	2.17848	1.78559
	4	2.42803	9.69862	4.16142	5.64531	5.05422	2.63158	1.85768	1.31234	5.20565	3.77957	4.34322	1.12674	2.30448	4.94739				20	1.61065	1.09862	0.746901	0.643391	0.406559	0.820853	1.22875	1.74395	2.62938	0.951179	1.90924	1.28142	1.16762	1.8038	1.24529	3.50731	2.34687
																			25	1.82714	1.24048	0.897333	0.752636	0.330817	1.00384	1.52296	2.0832	3.03726	1.03738	2.10199	1.46371	1.40736	2.11974	1.40951	4.47253	2.89972
	Mitochondria																		30	1.15172	0.934331	1.0028	0.710492	0.757777	0.972113	1.50524	1.5198	1.86808	1.22141	1.52658	1.52423	1.18073	1.40794	1.25685	1.8901	1.87746
	Time (min)	Cell 1	Cell 2	Cell 3	Cell 4	Cell 5	Cell 6	Cell 7	Cell 8	Cell 9	Cell 10	Cell 11	Cell 12	Cell 13	Cell 14				35	1.53603	1.1955	1.41494	0.813714	0.908512	1.14345	1.99047	1.97709	2.41492	1.48617	1.94258	1.77577	1.55706	1.75836	1.49609	2.90288	2.51197
	0	0	0	0	0	0	0	0	0	0	0	0	0	0	0				40	0.926966	0.731698	1.0095	0.645791	0.946057	1.0551	1.49866	1.36547	1.34078	1.36189	1.39825	1.47963	1.15582	1.04257	1.14691	1.57873	1.44846
	1	0.750247	0.740987	0.694312	0.80475	0.322369	0.483863	0.716799	0.461141	0.788381	0.670317	0.582846	0.645871	0.617214	0.554703				45	1.25365	0.946082	1.13396	0.724721	0.830335	1.08318	1.76441	1.79535	2.0081	1.61957	1.77233	1.91187	1.28055	1.35927	1.59389	2.35752	1.88878
	2	0.876668	0.74039	0.747795	0.782835	0.361103	0.648514	0.856372	0.552145	0.779685	0.690565	0.727835	0.899972	0.60857	0.596112				50	1.78262	1.38042	1.52382	0.934075	1.15245	1.42041	2.27078	2.3775	2.83764	2.01591	2.48235	2.97124	1.75623	1.89064	2.24791	4.54494	2.90561
	3	0.928352	0.829557	0.791558	0.891854	0.381635	0.676347	0.491237	0.710647	0.97205	0.830879	0.20576	0.607884	0.723445	0.65088
	4	0.90047	0.8912	0.848923	1.04288	0.467397	0.607624	0.723442	0.645134	1.05572	0.84885	0.551709	0.551838	0.739357	0.713673
																			Mitochondrial
																			Time (min)	Cell 1	Cell 2	Cell 3	Cell 4	Cell 5	Cell 6	Cell 7	Cell 8	Cell 9	Cell 10	Cell 11	Cell 12	Cell 13	Cell 14	Cell 15	Cell 16	Cell 17
																			0	0	0	0	0	0	0	0	0	0	0	0	0	0	0	0	0	0
																			5	-0.00713	-0.00127	0.071633	0.011717	0.131149	0.024541	0.032222	0.060202	0.021239	0.101466	0.110181	0.106496	0.032457	-0.05234	0.094568	0.054431	0.162901
																			10	0.062665	0.031462	0.18518	0.02286	0.305215	0.05162	0.08475	0.193182	0.132344	0.151295	0.104093	0.109764	0.039485	-0.00408	0.261359	0.148449	0.157431
																			15	0.088665	0.016045	0.199232	0.05641	0.257978	0.06381	0.10307	0.278867	0.091582	0.32647	0.164872	0.105781	0.064814	0.081264	0.148115	0.299436	0.200827
																			20	0.125765	0.040321	0.235745	0.077552	0.599868	0.081089	0.163553	0.329349	0.080026	0.403848	0.249578	0.213467	0.117226	-0.00106	0.124543	0.231224	0.264687
																			25	0.208663	0.050335	0.239885	0.130746	0.585646	0.196034	0.272739	0.482303	0.163133	0.418409	0.331799	0.206531	0.119748	0.096054	0.156285	0.371121	0.211779
																			30	0.211669	0.084403	0.287759	0.070369	0.523019	0.22965	0.360244	0.603484	0.176215	0.412521	0.259996	0.261408	0.131826	-0.01841	0.089395	0.310295	0.345105
																			35	0.259803	0.077613	0.398377	0.133711	0.667686	0.313885	0.418883	0.634014	0.172143	0.37738	0.371073	0.251198	0.108913	-0.02939	0.252996	0.332551	0.297554
																			40	0.319773	0.113556	0.350616	0.169353	0.695323	0.365608	0.52204	0.719189	0.200879	0.432085	0.360078	0.343486	0.162422	0.036431	0.287002	0.513705	0.538368
																			45	0.35831	0.154823	0.452131	0.200337	0.566982	0.315228	0.586917	0.880598	0.245816	0.430789	0.424643	0.374827	0.140331	0.105861	0.233542	0.513786	0.319497
																			50	0.412379	0.209236	0.478369	0.289713	0.783566	0.333206	0.604958	0.853462	0.227355	0.412162	0.438178	0.366251	0.141893	0.211203	0.300021	0.722025	0.355832

## Sheet: Supplem Fig 3
	S Fig 3B	YFP/CFP				S Fig 3C	Distribution				S Fig 3D	Ca2+ Overload				S Fig 3E	Somas				Neurites
		Wt	APP/PS1			YFP/CFP Ratio	Wt	APP/PS1				Wt	APP/PS1				Wt	APP/PS1			Wt	APP/PS1
	1	0.718548	0.665			0.03995	1.98085e-05	1.37913e-05			1	2.52471	1.55756			1	0.78554	0.758719		1	0.717375	0.668488
	2	0.678476	0.726			0.09985	0.000170223	0.000122922			2	2.28837	3.10883			2	0.754898	0.762877		2	0.675269	0.670341
	3	0.709567	0.697			0.15975	0.000815093	0.000671829			3	3.98606	4.05594			3	0.819384	0.777044		3	0.704368	0.70197
	4	0.717587	0.731			0.21965	0.00308814	0.00248467			4	3.19166	3.60043			4	0.80237	0.753943		4	0.71082	0.69789
	5	0.706904	0.775			0.27955	0.00834128	0.00712743			5	3.40125	3.87297			5	0.8006	0.753049		5	0.699412	0.683996
	6	0.631039	0.758			0.33945	0.018483	0.016497			6	3.20127	3.52574			6	0.753406	0.770047		6	0.630249	0.677424
	7	0.644509	0.69574			0.39935	0.035022	0.0324511			7	2.64662	2.70801			7	0.763106	0.786903		7	0.640101	0.675015
	8	0.641072	0.709348			0.45925	0.0580719	0.0553432			8	4.85016	2.46409			8	0.723779	0.765917		8	0.635842	0.671717
	9	0.651271	0.725135			0.51915	0.0862312	0.0839256			9	3.10939	2.78389			9	0.755469	0.823208		9	0.671163	0.698499
	10	0.656655	0.712126			0.57905	0.116963	0.115433			10	2.81881	2.82452			10	0.749885	0.760752		10	0.656598	0.682864
	11	0.658284	0.688745			0.63895	0.144996	0.146049			11	2.80876	2.98919			11	0.72574	0.76611		11	0.604174	0.658737
	12	0.660586	0.675679			0.69885	0.159121	0.16675			12	1.74357	1.40209			12	0.728686	0.787666		12	0.644373	0.677095
	13	0.654783	0.657475			0.75875	0.14675	0.154635			13	2.55576	1.7042			13	0.800612	0.774146		13	0.769127	0.666626
	14	0.676754	0.682576			0.81865	0.102864	0.103544			14	1.38284	1.54288			14	0.758972	0.762679		14	0.602288	0.667201
	15	0.666018	0.664916			0.87855	0.0545102	0.0540418			15	1.19361	1.05874			15	0.72075	0.7609		15	0.559729	0.6348
	16	0.607901	0.670087			0.93845	0.027867	0.0268698			16	0.907408	4.76661			16	0.799358	0.7483		16	0.685972	0.6407
	17	0.64565	0.685472			0.99835	0.0150219	0.0140717			17	1.05074	2.35277			17	0.804235	0.7627		17	0.706047	0.6465
	18	0.771737	0.704608			1.05825	0.00842458	0.00780206			18	2.86841	2.1941			18	0.779256	0.7933		18	0.685745	0.6665
	19	0.609988	0.698482			1.11815	0.00483617	0.00445676			19	0.93633	2.12805			19	0.829298	0.769		19	0.720046	0.6476
	20	0.570127	0.69			1.17805	0.00298053	0.00270296			20	0.693984	1.68936			20	0.799323	0.7579		20	0.6845	0.6405
	21	0.699115	0.67867			1.23795	0.0018459	0.00166528			21	4.33547	2.81861			21	0.804672			21	0.690639
	22	0.69723	0.695286			1.29785	0.00116026	0.00105831			22	4.70198	2.27733
	23	0.644248	0.652389			1.35775	0.000735424	0.000689815			23	3.79993	2.8453
	24	0.692787	0.619135			1.41765	0.000512428	0.000473811			24	4.07071	1.98705
	25	0.69113	0.62497			1.47755	0.000337421	0.000308825			25	2.32359	4.08392
	26	0.71859	0.65363			1.53745	0.000236091	0.000229413			26	3.11227	2.07056
	27	0.708249	0.6594			1.59735	0.000148812	0.000151288			27	3.13478	2.60019
	28	0.686715	0.654437			1.65725	0.000115353	0.000104548			28	3.04021	4.41267
	29	0.7227	0.649864			1.71715	7.37907e-05	7.30657e-05			29	3.26295	3.07035
	30	0.6897	0.679605			1.77705	5.49884e-05	5.13094e-05			30	2.6201	2.69529
	31	0.681023	0.673687			1.83695	4.95244e-05	3.9089e-05			31	2.16878	3.82629
	32	0.692411	0.701958			1.89685	2.6927e-05	3.6453e-05			32	2.28014	2.42081
	33		0.685515			1.95675	2.6169e-05	2.11565e-05			33		2.39104
	34		0.6643			2.01665	2.31145e-05	2.10023e-05			34		2.59299
	35		0.679441			2.07655	1.14834e-05	1.48083e-05			35		2.16747
	36		0.67163			2.13645	9.70474e-06	1.06739e-05			36		1.5851
	37		0.686566			2.19635	7.10609e-06	8.88942e-06			37		2.0215
	38		0.64146			2.25625	5.49211e-06	7.19604e-06			38		1.65353
	39		0.646487			2.31615	6.70015e-06	5.68414e-06			39		1.75895
	40		0.649683			2.37605	6.10564e-06	4.13949e-06			40		1.91636
	41		0.6391			2.43595	4.51968e-06	4.05605e-06			41		2.1509
	42		0.6687			2.49585	4.12614e-06	2.61126e-06			42		1.94123
	43		0.649162			2.55575	3.91937e-06	2.76394e-06			43		1.89385
	44		0.643465			2.61565	1.91751e-06	2.58001e-06			44		2.83628
						2.67555	2.64293e-06	2.15733e-06
						2.73545	2.44305e-06	1.3078e-06
						2.79535	5.77282e-07	2.3228e-06
						2.85525	1.54142e-06	9.51136e-07
						2.91515	1.15335e-06	7.46266e-07
						2.97505	1.39797e-06	1.00124e-06
						3.03495	4.96142e-07	1.2387e-06
						3.09485	2.47223e-07	1.53583e-06
						3.15475	5.73468e-07	2.88229e-07
						3.21465	5.3245e-07	1.6703e-07
						3.27455	0	9.18062e-07
						3.33445	0	3.62178e-07
						3.39435	5.77282e-07	9.50853e-07
						3.45425	0	1.0372e-06
						3.51415	5.77282e-07	1.44114e-07
						3.57405	0	1.44114e-07
						3.63395	0	1.44114e-07
						3.69385	0	2.04075e-07
						3.75375	0	1.52484e-07
						3.81365	0	0
						3.87355	0	1.52484e-07
						3.93345	0	1.52484e-07
						3.99335	2.47223e-07	0
						4.05325	0	2.15343e-07
						4.11315	0	1.44114e-07
						4.17305	5.77282e-07	1.6703e-07
						4.23295	0	4.32232e-07
						4.29285	0	2.88229e-07
						4.35275	0	1.44114e-07
						4.41265	0	1.44114e-07
						4.47255	3.49057e-07	1.44114e-07
						4.53245	5.73468e-07	0
						4.59235	0	0
						4.65225	0	0
						4.71215	0	1.52484e-07
						4.77205	0	0
						4.83195	0	0
						4.89185	0	0
						4.95175	0	0
						5.01165	0	0
						5.07155	0	4.32343e-07
						5.13145	0	0
						5.19135	0	1.44114e-07
						5.25125	0	0
						5.31115	0	0
						5.37105	0	0
						5.43095	0	0
						5.49085	0	0
						5.55075	0	0
						5.61065	0	0
						5.67055	0	2.88117e-07
						5.73045	0	0
						5.79035	0	0
						5.85025	0	0
						5.91015	5.73468e-07	1.40853e-07
						5.97005	0	0

## Sheet: Supplem Fig 4
	S Fig 4B	MCU				S Fig 4C	MiCU1				S Fig 4D	MiCU2				S Fig 4E	NCLX				S Fig 4G	VDAC
		Wt	APP/PS1				Wt	APP/PS1				Wt	APP/PS1				Wt	APP/PS1				Wt	APP/PS1
	1	0.98362	1.02268			1	0.177067	0.182606			1	0.139784	0.192817			1	0.577028	0.647701			1	0.88132	0.939667
	2	1.04759	1.10206			2	0.204723	0.231229			2	0.214439	0.157768			2	0.612575	0.510329			2	1.03265	1.07529
	3	1.01003	0.917907			3	0.225268	0.249312			3	0.149343	0.132416			3	0.645223	0.474538			3	1.09822	1.02664
	4	1.00292	1.05123			4	0.252585	0.228842			4	0.198342	0.162564			4	0.557481	0.404327			4	1.01729	1.04253
	5	0.95404	1.047			5	0.241588	0.224144			5	0.140843	0.115405			5	0.521218	0.487178			5	1.05164	1.14513
																					6	0.969257	0.914976

[truncated: 3 more sheets: Supplem Fig 5, Supplem Fig 7, Supplem Fig 8]
